# Supplementary material for: The SLC25A45-TML Axis as a Biological Foundation for a Multivariable Plasma Metabolite Signature for High-Precision Prostate Cancer Detection
Source: Cancers (Basel). 2026 May 12;18(10):1571. doi: 10.3390/cancers18101571 (PMC13204762; doi:10.3390/cancers18101571)
Supplement: Supplementary file 1 [file cancers-18-01571-s001.zip]

Archive with 3 entries (3 files):
- Figure S1_ROC of Gleason-subgroups.pdf
- Figure S2_ROC of Gleason-Low vs HC.pdf
- Table S1_differential metabolites.csv
