# Supplementary material for: The SLC25A45-TML Axis as a Biological Foundation for a Multivariable Plasma Metabolite Signature for High-Precision Prostate Cancer Detection
Source: Cancers (Basel). 2026 May 12;18(10):1571. doi: 10.3390/cancers18101571 (PMC13204762; doi:10.3390/cancers18101571)
Supplement: Supplementary file 1 [file cancers-18-01571-s001.zip › Table S1_differential metabolites.csv]

Table S1. Differential metabolites between PCa and HC
	t.stat	p.value	(neg)LOG10(p)	FDR
1-methylguanosine	-8.862	5.99E-13	12.222	8.99E-12
1-methyladenosine	-8.3677	4.71E-12	11.327	5.30E-11
Glutarylcarnitine	-8.1112	1.38E-11	10.861	1.24E-10
L-Acetylcarnitine	-7.9918	2.27E-11	10.644	1.70E-10
N1-acetylspermidine	-7.8094	4.86E-11	10.313	3.13E-10
L-Ornithine	6.2412	3.21E-08	7.494	1.80E-07
Putrescine	5.9398	1.08E-07	6.9654	5.34E-07
N-acetylputrescine	-5.9169	1.19E-07	6.9254	5.34E-07
methyl Nicotinic Acid	5.6056	4.10E-07	6.3876	1.68E-06
3-methyladenine	-5.2764	1.48E-06	5.8288	5.56E-06
Dimethylguanosine	-5.1959	2.02E-06	5.6941	7.00E-06
Sarcosine	-4.9056	6.10E-06	5.2145	1.96E-05
L-Lysine	4.3025	5.54E-05	4.2567	0.00016611
methylguanidine	4.1331	0.00010035	3.9985	0.00027763
N8-acetylspermidine	-4.1204	0.00010488	3.9793	0.00027763
SAM	-4.052	0.0001328	3.8768	0.00033201
SDMA	-4.0064	0.00015529	3.8089	0.00036778
Decanoylcarnitine	-3.7127	0.00041563	3.3813	0.00093516
Palmitoylcarnitine	3.6576	0.0004976	3.3031	0.0010663
Argininosuccinic Acid	3.6145	0.00057237	3.2423	0.0011708
Stearoylcarnitine	3.4073	0.0011061	2.9562	0.0021641
TML	3.3711	0.0012379	2.9073	0.002321
Hexanoylcarnitine	-2.9302	0.0046087	2.3364	0.0082957
5-methyluridine	2.6463	0.010102	1.9956	0.017485
N-acetylspermine	2.5122	0.014378	1.8423	0.023963
Lauroylcarnitine	-2.4371	0.017426	1.7588	0.028006
Spermine	-2.3324	0.022647	1.645	0.035141
L-Glycine	-2.2128	0.030274	1.5189	0.045411
